# Supplementary material for: Complete sequence verification of plasmid DNA using the Oxford Nanopore Technologies’ MinION device
Source: BMC Bioinformatics. 2023 Mar 24;24:116. doi: 10.1186/s12859-023-05226-y (PMC10039527; doi:10.1186/s12859-023-05226-y)
Supplement: Supplementary file 3 — Additional file 3. Zip file containing all code and documentation for the analysis pipeline as available on GitHub at the time of publication. [file 12859_2023_5226_MOESM3_ESM.zip]

Archive with 11 entries (9 files):
- config.yaml
- env/
- env/bonito_duplex_conda_env.yaml
- env/conda_env.yaml
- env/conda_env_canu.yaml
- minion_seqval_211028.dag.svg
- README.md
- Snakefile
- src/
- src/mapped_paf_read_parser.py
- src/pseudopair_reads.py
