# Supplementary material for: Complete sequence verification of plasmid DNA using the Oxford Nanopore Technologies’ MinION device
Source: BMC Bioinformatics. 2023 Mar 24;24:116. doi: 10.1186/s12859-023-05226-y (PMC10039527; doi:10.1186/s12859-023-05226-y)
Supplement: Supplementary file 3 — Additional file 3. Zip file containing all code and documentation for the analysis pipeline as available on GitHub at the time of publication. [file 12859_2023_5226_MOESM3_ESM.zip › env/bonito_duplex_conda_env.yaml]

name: bonito_duplex
channels:
    - pytorch
dependencies:
    - python==3.7
    - pytorch==1.8.1
    - cudatoolkit=11.1
    - pip:
        - "--editable=git+https://github.com/scottdbrown/seqdist.git@573253e47cbbda3b3cbae02ddc8706fd756e54d0#egg=seqdist"
        - "--editable=git+https://github.com/scottdbrown/bonito.git@23030dd86a232a1bc58012f57ae2f58588393529#egg=ont-bonito"
