# Supplementary material for: Complete sequence verification of plasmid DNA using the Oxford Nanopore Technologies’ MinION device
Source: BMC Bioinformatics. 2023 Mar 24;24:116. doi: 10.1186/s12859-023-05226-y (PMC10039527; doi:10.1186/s12859-023-05226-y)
Supplement: Supplementary file 3 — Additional file 3. Zip file containing all code and documentation for the analysis pipeline as available on GitHub at the time of publication. [file 12859_2023_5226_MOESM3_ESM.zip › env/conda_env.yaml]

name: MinION_SeqVal_Pipeline
channels:
  - bioconda
  - conda-forge
  - defaults
  - anaconda
dependencies:
  - python==3.7
  - minimap2==2.17
  - samtools==1.7
  - qualimap==2.2.2d
  - biopython==1.77
  
